# Supplementary material for: Genome-Wide SNPs and InDels Characteristics of Three Chinese Cattle Breeds
Source: Animals (Basel). 2019 Aug 22;9(9):596. doi: 10.3390/ani9090596 (PMC6769757; doi:10.3390/ani9090596)
Supplement: Supplementary file 1 [file animals-09-00596-s001.zip › Table_S1.xlsx]

## Sheet: Sheet1
Table S1 Summary of SNP and InDel Calling
SNP	Leiqiong	Wannan	Wenshan	Overall sample
Genome effective length	2489385779	2489385779	2489385779	2489385779
Number of SNPs	19178051	23091150	23431130	34332871
Change rate of SNP	129	107	106	72
Ts/Tv ratio(SNP)	2.377	2.379	2.391	2.376
InDel
Number of Indels	2153542	2586758	2471063	3835432
Deletions	1257000	1508944	1453791	2294379
Insertions	896541	1077814	1017272	1541053
