# Supplementary material for: Genome-Wide SNPs and InDels Characteristics of Three Chinese Cattle Breeds
Source: Animals (Basel). 2019 Aug 22;9(9):596. doi: 10.3390/ani9090596 (PMC6769757; doi:10.3390/ani9090596)
Supplement: Supplementary file 1 [file animals-09-00596-s001.zip › Table_S2.xlsx]

## Sheet: Sheet1
Table S2 Summary of identified SNPs for individual samples
Breed	Sample id	Total SNP	Heterozygous	Homozygous	Het/Hom	Transitions	Transversions	Ts/Tv
Wenshan	WS1	9952121	6128042	3824078	1.602	9749591	4026607	2.421
	WS2	11404875	7534056	3870818	1.946	10816655	4459037	2.426
	WS3	11577931	7544888	4033042	1.871	11047302	4563670	2.421
	WS4	10809407	7164311	3645095	1.965	10237673	4216828	2.428
	WS5	10858624	7192026	3666597	1.961	10280152	4245068	2.422
	WS6	11226455	7509653	3716801	2.02	10576141	4367114	2.422
	WS7	10090246	5876178	4214067	1.394	10132563	4171749	2.429
Wannan	WN4	12967370	8415160	4552209	1.849	12392255	5127323	2.417
	WN8	12915160	8365313	4549846	1.836	12357611	5107394	2.42
	WN9	12234847	7591100	4643746	1.635	11946802	4931790	2.422
	WN10	12195978	7538904	4657073	1.619	11926043	4927007	2.421
	WN11	12474281	7948578	4525702	1.756	12023960	4976022	2.416
Leiqiong	LZ5	12860923	7976254	4884668	1.633	12556120	5189470	2.42
	LZ12	12859217	7728201	5131015	1.506	12728430	5261801	2.419
	LZ15	12990376	8007212	4983163	1.607	12716529	5257009	2.419
