# Supplementary material for: Genome-Wide SNPs and InDels Characteristics of Three Chinese Cattle Breeds
Source: Animals (Basel). 2019 Aug 22;9(9):596. doi: 10.3390/ani9090596 (PMC6769757; doi:10.3390/ani9090596)
Supplement: Supplementary file 1 [file animals-09-00596-s001.zip › Table_S3.xlsx]

## Sheet: Sheet1
Table S3 summery of InDel length in three cattle breed
bp	Leiqiong	Wannan	Wenshan	Overall sample
-30	612	760	684	1179
-29	635	800	729	1241
-28	816	981	866	1482
-27	817	1030	914	1583
-26	958	1199	1110	1806
-25	1032	1289	1123	1900
-24	1240	1493	1316	2211
-23	1205	1507	1390	2222
-22	1564	1906	1729	2754
-21	1611	1972	1839	2947
-20	2005	2482	2157	3583
-19	1985	2466	2284	3669
-18	2553	3069	2776	4467
-17	2570	3168	2871	4598
-16	3130	3868	3513	5533
-15	3300	4040	3718	5873
-14	4170	5086	4580	7211
-13	4713	5805	5315	8357
-12	5734	6966	6228	9981
-11	5908	7146	6499	10188
-10	8362	10041	8971	14284
-9	9876	12166	11029	17130
-8	12129	14458	13309	20665
-7	14462	17385	15808	24966
-6	22023	26391	23840	37665
-5	34668	41684	38025	58745
-4	65387	78409	71551	108604
-3	82012	98227	91533	136433
-2	151673	181872	168480	255385
-1	505532	606119	573164	865498
1	582487	697532	676873	1047315
2	220268	265136	255121	406669
3	130688	156717	151637	242801
4	103811	124751	117600	190682
5	51526	61731	57494	94044
6	30504	36979	34899	56804
7	19504	23309	22197	36045
8	17094	20446	19715	31642
9	15157	18355	17653	28363
10	12406	14983	14290	23013
11	9230	11224	10972	17344
12	8996	11017	10612	17023
13	7846	9593	9222	14723
14	6459	7813	7515	12039
15	5430	6546	6387	10139
16	4948	5912	5890	9206
17	4051	4912	4693	7547
18	3693	4523	4411	6943
19	3005	3604	3510	5617
20	2937	3517	3365	5336
21	2494	2973	2946	4598
22	2355	2868	2753	4375
23	2084	2500	2393	3771
24	1953	2293	2262	3512
25	1708	2065	2022	3170
26	1551	1887	1824	2874
27	1353	1650	1600	2529
28	1296	1528	1480	2333
29	1085	1282	1256	1998
30	1081	1298	1199	1924
