# Supplementary material for: Genome-Wide SNPs and InDels Characteristics of Three Chinese Cattle Breeds
Source: Animals (Basel). 2019 Aug 22;9(9):596. doi: 10.3390/ani9090596 (PMC6769757; doi:10.3390/ani9090596)
Supplement: Supplementary file 1 [file animals-09-00596-s001.zip › Table_S4.xlsx]

## Sheet: Sheet1
Table S4 GO enrichment result for the genes containing SNPs >5 from HIGH and MODERATE data set in all cattle. Significantly enriched GO-terms are presented.
GO_acc	Term	bgitem	bgtotal	queryitem	querytotal	fold Enrichment	Raw P-value	FDR
GO:0007608	sensory perception of smell	994	22008	104	1260	3.05	2.11e-22	2.78e-18
GO:0051606	detection of stimulus	1075	22008	108	1260	2.93	5.24e-22	3.46e-18
GO:0009593	detection of chemical stimulus	1002	22008	103	1260	3	1.15e-21	5.04e-18
GO:0050911	detection of chemical stimulus involved in sensory perception of smell	973	22008	101	1260	3.03	1.56e-21	5.15e-18
GO:0007606	sensory perception of chemical stimulus	1024	22008	104	1260	2.96	1.62e-21	4.27e-18
GO:0007600	sensory perception	1269	22008	118	1260	2.71	2.77e-21	6.09e-18
GO:0050907	detection of chemical stimulus involved in sensory perception	984	22008	101	1260	2.99	3.3e-21	6.22e-18
GO:0050906	detection of stimulus involved in sensory perception	1018	22008	103	1260	2.95	3.35e-21	5.52e-18
GO:0050877	nervous system process	1482	22008	121	1260	2.38	1.05e-17	1.54e-14
GO:0003008	system process	1750	22008	127	1260	2.12	8.72e-15	1.15e-11
GO:0008152	metabolic process	5828	22008	114	1260	0.57	2.13e-13	2.55e-10
GO:0071704	organic substance metabolic process	5139	22008	98	1260	0.56	1.97e-12	2.16e-09
GO:0044237	cellular metabolic process	4726	22008	87	1260	0.54	2.88e-12	2.92e-09
GO:0044238	primary metabolic process	4852	22008	95	1260	0.57	6.02e-11	5.67e-08
GO:1901564	organonitrogen compound metabolic process	3368	22008	64	1260	0.55	4.75e-08	4.18e-05
GO:0044267	cellular protein metabolic process	2286	22008	36	1260	0.46	5.87e-08	4.84e-05
GO:0006807	nitrogen compound metabolic process	4394	22008	94	1260	0.62	1.01e-07	7.83e-05
GO:0044260	cellular macromolecule metabolic process	3063	22008	58	1260	0.55	2.07e-07	0.000152
GO:0006629	lipid metabolic process	657	22008	3	1260	0.13	7.17e-07	0.000497
GO:0050896	response to stimulus	5454	22008	248	1260	1.33	1.04e-06	0.000688
GO:0042221	response to chemical	2964	22008	151	1260	1.49	1.12e-06	0.000702
GO:0032501	multicellular organismal process	4451	22008	209	1260	1.37	1.37e-06	0.000822
GO:0019222	regulation of metabolic process	3906	22008	85	1260	0.63	1.68e-06	0.000964
GO:1902022	L-lysine transport	19	22008	8	1260	12.27	1.79e-06	0.000983
GO:1903401	L-lysine transmembrane transport	19	22008	8	1260	12.27	1.79e-06	0.000944
GO:0043412	macromolecule modification	1979	22008	33	1260	0.49	2.31e-06	0.00117
GO:0009058	biosynthetic process	1582	22008	24	1260	0.44	4.51e-06	0.0022
GO:0044281	small molecule metabolic process	953	22008	10	1260	0.31	5.43e-06	0.00256
GO:0043170	macromolecule metabolic process	3949	22008	89	1260	0.66	6.21e-06	0.00282
GO:1901576	organic substance biosynthetic process	1523	22008	23	1260	0.44	6.24e-06	0.00274
GO:0007156	homophilic cell adhesion via plasma membrane adhesion molecules	77	22008	13	1260	4.92	8.29e-06	0.00352
GO:0018193	peptidyl-amino acid modification	513	22008	2	1260	0.11	8.42e-06	0.00347
GO:0060255	regulation of macromolecule metabolic process	3617	22008	80	1260	0.64	9.37e-06	0.00374
GO:0080090	regulation of primary metabolic process	3537	22008	78	1260	0.64	9.93e-06	0.00385
GO:0031323	regulation of cellular metabolic process	3640	22008	81	1260	0.65	1e-05	0.00377
GO:0007186	G protein-coupled receptor signaling pathway	965	22008	61	1260	1.84	1.03e-05	0.00376
GO:0006464	cellular protein modification process	1850	22008	32	1260	0.5	1.14e-05	0.00407
GO:0036211	protein modification process	1850	22008	32	1260	0.5	1.14e-05	0.00396
GO:0006956	complement activation	35	22008	9	1260	7.5	1.16e-05	0.00392
GO:0045494	photoreceptor cell maintenance	26	22008	8	1260	8.97	1.19e-05	0.00393
GO:0051171	regulation of nitrogen compound metabolic process	3433	22008	76	1260	0.65	1.59e-05	0.0051
GO:0019538	protein metabolic process	2805	22008	58	1260	0.6	1.6e-05	0.00502
GO:0006357	regulation of transcription by RNA polymerase II	1045	22008	13	1260	0.36	2.02e-05	0.0062
GO:0044249	cellular biosynthetic process	1464	22008	23	1260	0.46	2.39e-05	0.00715
GO:0044255	cellular lipid metabolic process	479	22008	2	1260	0.12	2.54e-05	0.00745
GO:1901566	organonitrogen compound biosynthetic process	836	22008	9	1260	0.31	3.27e-05	0.00937
GO:0006959	humoral immune response	68	22008	11	1260	4.72	5.76e-05	0.0162
GO:0001895	retina homeostasis	35	22008	8	1260	6.66	7.31e-05	0.0201
GO:0010467	gene expression	1072	22008	15	1260	0.41	8.14e-05	0.0219
GO:0034641	cellular nitrogen compound metabolic process	1965	22008	38	1260	0.56	8.41e-05	0.0222
GO:0035845	photoreceptor cell outer segment organization	10	22008	5	1260	14.57	9.02e-05	0.0233
GO:0043603	cellular amide metabolic process	488	22008	3	1260	0.18	0.000102	0.0259
GO:0055114	oxidation-reduction process	835	22008	10	1260	0.35	0.000114	0.0284
GO:0006958	complement activation, classical pathway	19	22008	6	1260	9.21	0.000135	0.0329
GO:0002253	activation of immune response	155	22008	16	1260	3.01	0.000191	0.0458
GO:0019637	organophosphate metabolic process	464	22008	3	1260	0.19	0.000204	0.048
GO:0098742	cell-cell adhesion via plasma-membrane adhesion molecules	124	22008	14	1260	3.29	0.000205	0.0473
