# Supplementary material for: Genome-Wide SNPs and InDels Characteristics of Three Chinese Cattle Breeds
Source: Animals (Basel). 2019 Aug 22;9(9):596. doi: 10.3390/ani9090596 (PMC6769757; doi:10.3390/ani9090596)
Supplement: Supplementary file 1 [file animals-09-00596-s001.zip › Table_S5.xlsx]

## Sheet: Sheet1
Table S5 GO enrichment result for the genes containing >5 from frameshift indels set in Leiqiong cattle. Significantly enriched GO-terms are presented.
GO_acc	Term	bgitem	bgtotal	queryitem	querytotal	fold Enrichment	Raw P-value	FDR
GO:0050911	detection of chemical stimulus involved in sensory perception of smell	973	22088	114	1207	4.18	2.2e-36	2.91e-32
GO:0050907	detection of chemical stimulus involved in sensory perception	984	22088	114	1207	4.13	5.73e-36	3.78e-32
GO:0007608	sensory perception of smell	994	22088	114	1207	4.09	1.35e-35	5.93e-32
GO:0050906	detection of stimulus involved in sensory perception	1018	22088	115	1207	4.03	2.32e-35	7.66e-32
GO:0009593	detection of chemical stimulus	1002	22088	114	1207	4.06	2.66e-35	7.01e-32
GO:0007606	sensory perception of chemical stimulus	1024	22088	114	1207	3.97	1.66e-34	3.64e-31
GO:0051606	detection of stimulus	1075	22088	116	1207	3.85	5.59e-34	1.05e-30
GO:0007600	sensory perception	1269	22088	125	1207	3.51	3.87e-33	6.37e-30
GO:0050877	nervous system process	1482	22088	128	1207	3.08	7.94e-29	1.16e-25
GO:0003008	system process	1750	22088	136	1207	2.77	1.67e-26	2.2e-23
GO:0042221	response to chemical	2964	22088	159	1207	1.91	1.3e-15	1.55e-12
GO:0050896	response to stimulus	5454	22088	231	1207	1.51	8.62e-12	9.47e-09
GO:0007186	G protein-coupled receptor signaling pathway	965	22088	68	1207	2.51	2.32e-11	2.35e-08
GO:0032501	multicellular organismal process	4451	22088	186	1207	1.49	9.11e-09	8.58e-06
GO:1902022	L-lysine transport	19	22088	7	1207	13.14	4.54e-06	0.00399
GO:1903401	L-lysine transmembrane transport	19	22088	7	1207	13.14	4.54e-06	0.00374
