# Supplementary material for: Genome-Wide SNPs and InDels Characteristics of Three Chinese Cattle Breeds
Source: Animals (Basel). 2019 Aug 22;9(9):596. doi: 10.3390/ani9090596 (PMC6769757; doi:10.3390/ani9090596)
Supplement: Supplementary file 1 [file animals-09-00596-s001.zip › Table_S6.xlsx]

## Sheet: Sheet1
Table S6 GO enrichment result for the genes containing InDel >5 from frameshift indels set in Wannan cattle. Significantly enriched GO-terms are presented.
GO_acc	Term	bgitem	bgtotal	queryitem	querytotal	fold Enrichment	Raw P-value	FDR
GO:0007608	sensory perception of smell	994	22088	147	1493	4.11	4.03e-45	5.31e-41
GO:0007606	sensory perception of chemical stimulus	1024	22088	149	1493	4.05	5.33e-45	3.51e-41
GO:0050906	detection of stimulus involved in sensory perception	1018	22088	148	1493	4.04	1.21e-44	5.33e-41
GO:0050907	detection of chemical stimulus involved in sensory perception	984	22088	145	1493	4.1	2.59e-44	8.52e-41
GO:0050911	detection of chemical stimulus involved in sensory perception of smell	973	22088	144	1493	4.12	3.43e-44	9.04e-41
GO:0009593	detection of chemical stimulus	1002	22088	145	1493	4.03	1.75e-43	3.85e-40
GO:0051606	detection of stimulus	1075	22088	150	1493	3.88	2.45e-43	4.61e-40
GO:0007600	sensory perception	1269	22088	158	1493	3.46	3.36e-40	5.53e-37
GO:0050877	nervous system process	1482	22088	162	1493	3.04	5.81e-35	8.51e-32
GO:0003008	system process	1750	22088	171	1493	2.72	1.63e-31	2.15e-28
GO:0042221	response to chemical	2964	22088	201	1493	1.89	1.89e-18	2.27e-15
GO:0050896	response to stimulus	5454	22088	297	1493	1.52	8.05e-15	8.84e-12
GO:0007186	G protein-coupled receptor signaling pathway	965	22088	87	1493	2.51	6.96e-14	7.06e-11
GO:0032501	multicellular organismal process	4451	22088	241	1493	1.51	2.62e-11	2.47e-08
GO:0007165	signal transduction	2763	22088	146	1493	1.47	3.64e-06	0.0032
GO:0051171	regulation of nitrogen compound metabolic process	3433	22088	79	1493	0.64	7.63e-06	0.00629
GO:0080090	regulation of primary metabolic process	3537	22088	82	1493	0.65	7.75e-06	0.00601
GO:0019222	regulation of metabolic process	3906	22088	94	1493	0.67	1.13e-05	0.00828
GO:0023052	signaling	2901	22088	149	1493	1.43	1.21e-05	0.00841
GO:0060255	regulation of macromolecule metabolic process	3617	22088	86	1493	0.66	1.5e-05	0.00989
GO:0031323	regulation of cellular metabolic process	3640	22088	87	1493	0.67	1.95e-05	0.0122
GO:0007154	cell communication	2982	22088	150	1493	1.4	3.11e-05	0.0186
GO:0008152	metabolic process	5828	22088	160	1493	0.76	6.47e-05	0.0371
GO:0010605	negative regulation of macromolecule metabolic process	1458	22088	26	1493	0.5	6.77e-05	0.0372
