# Supplementary material for: Genome-Wide SNPs and InDels Characteristics of Three Chinese Cattle Breeds
Source: Animals (Basel). 2019 Aug 22;9(9):596. doi: 10.3390/ani9090596 (PMC6769757; doi:10.3390/ani9090596)
Supplement: Supplementary file 1 [file animals-09-00596-s001.zip › Table_S7.xlsx]

## Sheet: Sheet1
Table S7 GO enrichment result for the genes containing InDel >5 from frameshift indels set in Wenshan cattle. Significantly enriched GO-terms are presented.
GO_acc	Term	bgitem	bgtotal	queryitem	querytotal	fold Enrichment	Raw P-value	FDR
GO:0050911	detection of chemical stimulus involved in sensory perception of smell	973	22088	158	1937	3.03	5.47e-32	7.21e-28
GO:0050907	detection of chemical stimulus involved in sensory perception	984	22088	159	1937	3.02	5.61e-32	3.7e-28
GO:0009593	detection of chemical stimulus	1002	22088	160	1937	2.98	1.17e-31	5.14e-28
GO:0007608	sensory perception of smell	994	22088	158	1937	2.97	4.65e-31	1.53e-27
GO:0050906	detection of stimulus involved in sensory perception	1018	22088	160	1937	2.94	5.8e-31	1.53e-27
GO:0007606	sensory perception of chemical stimulus	1024	22088	159	1937	2.9	3.07e-30	6.74e-27
GO:0051606	detection of stimulus	1075	22088	163	1937	2.83	5.81e-30	1.09e-26
GO:0007600	sensory perception	1269	22088	173	1937	2.55	5.99e-27	9.87e-24
GO:0050877	nervous system process	1482	22088	184	1937	2.32	3.04e-24	4.46e-21
GO:0003008	system process	1750	22088	201	1937	2.15	7.82e-23	1.03e-19
GO:0042221	response to chemical	2964	22088	263	1937	1.66	1.11e-15	1.33e-12
GO:0050896	response to stimulus	5454	22088	410	1937	1.4	8.51e-14	9.35e-11
GO:0007186	G protein-coupled receptor signaling pathway	965	22088	109	1937	2.11	3.89e-12	3.94e-09
GO:0032501	multicellular organismal process	4451	22088	337	1937	1.41	2.5e-11	2.35e-08
GO:0023052	signaling	2901	22088	223	1937	1.44	8.16e-08	7.18e-05
GO:0007165	signal transduction	2763	22088	214	1937	1.45	9.29e-08	7.65e-05
GO:0007154	cell communication	2982	22088	223	1937	1.4	5.8e-07	0.00045
GO:0002252	immune effector process	288	22088	36	1937	2.34	1.02e-05	0.0075
GO:0006956	complement activation	35	22088	11	1937	5.87	1.43e-05	0.00995
