# Supplementary material for: Genome-Wide SNPs and InDels Characteristics of Three Chinese Cattle Breeds
Source: Animals (Basel). 2019 Aug 22;9(9):596. doi: 10.3390/ani9090596 (PMC6769757; doi:10.3390/ani9090596)
Supplement: Supplementary file 1 [file animals-09-00596-s001.zip › Table_S8.xlsx]

## Sheet: Sheet1
Table S8 Gene ontology (GO) reveals high or moderate effects > 5 InDels, specific term for each breed or overlapping term between any two breeds.
	WN cattle		WS cattle		LQ cattle
GO terms	Genes	FDR	Genes	FDR	Genes	FDR
Signal transduction (GO:0007165)	146	0.0032	223	7.18e-05	-	-
Regulation of nitrogen compound metabolic process (GO:0051171)	79	0.00629	-	-	-	-
Regulation of primary metabolic process (GO:0080090)	82	0.00601	-	-	-	-
Regulation of metabolic process (GO:0019222)	94	0.00828	-	-	-	-
Signaling (GO:0023052)	149	0.00841	214	7.65e-05	-	-
Regulation of macromolecule metabolic process (GO:0060255)	86	0.00989	-	-	-	-
Regulation of cellular metabolic process (GO:0031323)	87	0.0122	-	-	-	-
Cell communication (GO:0007154)	150	0.0186	223	0.00045	-	-
Metabolic process (GO:0008152)	160	0.0371	-	-	-	-
Negative regulation of macromolecule metabolic process (GO:0010605)	26	0.0372	-	-	-	-
L-lysine transport (GO:1902022)	-	-	-	-	7	0.00399
L-lysine transmembrane transport (GO:1903401)	-	-	-	-	7	0.00374
Immune effector process (GO:0002252)	-	-	36	0.0075	-	-
Complement activation (GO:0006956)	-	-	11	0.00995	-	-
